# Supplementary material for: GSAE: an autoencoder with embedded gene-set nodes for genomics functional characterization
Source: BMC Syst Biol. 2018 Dec 21;12(Suppl 8):142. doi: 10.1186/s12918-018-0642-2 (PMC6302374; doi:10.1186/s12918-018-0642-2)
Supplement: Supplementary file 1 — Table S1. Top high impact gene sets of the four up-supersets and three down-supersets in the BRCA tumor subtype analysis. The highly overlapped collections of a gene set were determined by MSigDB (in the compute overlaps section). (XLSX 27 kb) [file 12918_2018_642_MOESM1_ESM.xlsx]

## Sheet: significant supersets
Table S1A. Gene set associated with Up-superset 1						Table S1B. Gene set associated with Up-superset 2						Table S1C. Gene set associated with Up-superset 3					Table S1D. Gene set associated with Up-superset 4
Gene Set Terms	MWW_Pscore	gsScore	Weight	Type		Gene Set Terms	MWW_Pscore	gsScore	Weight	Type		Gene Set Terms	MWW_Pscore	gsScore	Weight		Gene Set Terms	MWW_Pscore	gsScore	Weight
CUI_TCF21_TARGETS_2_UP	81.999	0.98	0.198			VANTVEER_BREAST_CANCER_ESR1_DN	80.186	0.771	0.1758			DOANE_BREAST_CANCER_ESR1_DN	87.537	1.028	0.1821		PEDERSEN_METASTASIS_BY_ERBB2_ISOFORM_7	92.578	1.038	-0.1724
PEDERSEN_METASTASIS_BY_ERBB2_ISOFORM_7	92.578	0.927	-0.154	Luminal subtype, ERBB2 related		DOANE_BREAST_CANCER_ESR1_DN	87.537	0.633	0.1122			CUI_TCF21_TARGETS_2_UP	81.999	0.777	0.1571		VANTVEER_BREAST_CANCER_ESR1_DN	80.186	0.81	0.1848
GRADE_COLON_AND_RECTAL_CANCER_UP	68.314	0.427	0.1381	Basal subtype, highly overlapped with PUJANA_BRCA1_PCC_NETWORK		PEDERSEN_METASTASIS_BY_ERBB2_ISOFORM_7	92.578	0.469	-0.0779			PEDERSEN_METASTASIS_BY_ERBB2_ISOFORM_7	92.578	0.573	-0.0952		SENGUPTA_NASOPHARYNGEAL_CARCINOMA_UP	37.512	0.406	0.1309
DOANE_BREAST_CANCER_ESR1_DN	87.537	0.374	0.0663	Basal subtype, ESR1 related		CUI_TCF21_TARGETS_2_UP	81.999	0.396	0.0801			VANTVEER_BREAST_CANCER_ESR1_DN	80.186	0.57	0.13		PEDRIOLI_MIR31_TARGETS_UP	71.892	0.363	0.1613
VANTVEER_BREAST_CANCER_ESR1_DN	80.186	0.366	0.0834	Basal subtype, ESR1 related		FARMER_BREAST_CANCER_BASAL_VS_LULMINAL	90.606	0.328	0.0812			HATADA_METHYLATED_IN_LUNG_CANCER_UP	76.111	0.416	-0.1284		FARMER_BREAST_CANCER_BASAL_VS_LULMINAL	90.606	0.36	0.0891
HATADA_METHYLATED_IN_LUNG_CANCER_UP	76.111	0.333	-0.1027			SMID_BREAST_CANCER_ERBB2_UP	70.262	0.262	-0.0796	ERBB2-related		MOREAUX_MULTIPLE_MYELOMA_BY_TACI_UP	88.073	0.36	-0.1023		MOREAUX_MULTIPLE_MYELOMA_BY_TACI_UP	88.073	0.322	-0.0916
FARMER_BREAST_CANCER_BASAL_VS_LULMINAL	90.606	0.321	0.0794	Basal subtype, ESR1 related		LIM_MAMMARY_LUMINAL_MATURE_UP	98.065	0.223	-0.0748			LIM_MAMMARY_LUMINAL_MATURE_UP	98.065	0.33	-0.1106		MIKKELSEN_MCV6_HCP_WITH_H3K27ME3	52	0.24	0.1028
RICKMAN_TUMOR_DIFFERENTIATED_WELL_VS_MODERATELY_UP	80.636	0.247	-0.1134			THUM_SYSTOLIC_HEART_FAILURE_UP	3.616	0.205	-0.1997			SENGUPTA_NASOPHARYNGEAL_CARCINOMA_UP	37.512	0.306	0.0987		CUI_TCF21_TARGETS_2_UP	81.999	0.23	0.0464
BOQUEST_STEM_CELL_DN	10.658	0.245	-0.1302			PEDERSEN_METASTASIS_BY_ERBB2_ISOFORM_4	51.358	0.197	-0.1064	ERBB2-related		SHEPARD_BMYB_MORPHOLINO_DN	28.602	0.238	0.1249		STEIN_ESR1_TARGETS	67.53	0.227	0.0906
BONOME_OVARIAN_CANCER_SURVIVAL_OPTIMAL_DEBULKING	54.414	0.228	-0.1001	Luminal subtype, highly overlapped with SMID_BREAST_CANCER_BASAL_DN		DURCHDEWALD_SKIN_CARCINOGENESIS_DN	8.04	0.194	-0.1639			CHYLA_CBFA2T3_TARGETS_DN	50.952	0.23	-0.0972		RICKMAN_HEAD_AND_NECK_CANCER_A	35.049	0.221	0.1521
MOREAUX_MULTIPLE_MYELOMA_BY_TACI_UP	88.073	0.206	-0.0587			DEURIG_T_CELL_PROLYMPHOCYTIC_LEUKEMIA_UP	14.328	0.193	0.1173			MONNIER_POSTRADIATION_TUMOR_ESCAPE_UP	35.761	0.201	0.1188		MARTENS_BOUND_BY_PML_RARA_FUSION	40.983	0.214	0.1125
YANG_BREAST_CANCER_ESR1_DN	71.886	0.194	0.0876	estrogen-related		DELACROIX_RARG_BOUND_MEF	55.442	0.182	-0.0761			LI_WILMS_TUMOR_VS_FETAL_KIDNEY_1_UP	85.735	0.198	-0.0869		BENPORATH_ES_CORE_NINE_overlapped	51.992	0.201	0.1143
DOUGLAS_BMI1_TARGETS_DN	18.273	0.177	-0.1265			LOCKWOOD_AMPLIFIED_IN_LUNG_CANCER	47.865	0.177	0.1018			DELACROIX_RARG_BOUND_MEF	55.442	0.198	-0.0828		SATO_SILENCED_BY_METHYLATION_IN_PANCREATIC_CANCER_1	25.74	0.197	0.0999
STEIN_ESRRA_TARGETS_RESPONSIVE_TO_ESTROGEN_UP	84.141	0.174	-0.0757	estrogen-related		BONOME_OVARIAN_CANCER_SURVIVAL_OPTIMAL_DEBULKING	54.414	0.175	-0.0768			MARTENS_BOUND_BY_PML_RARA_FUSION	40.983	0.188	0.0992		LEI_MYB_TARGETS	55.903	0.187	-0.047
BERNARD_PPAPDC1B_TARGETS_DN	88.41	0.161	-0.0734	PPAPDC1B may also potentiate the estrogen receptor pathway by down-regulating DUSP22		CONCANNON_APOPTOSIS_BY_EPOXOMICIN_DN	30.867	0.174	0.0871			GRADE_COLON_AND_RECTAL_CANCER_UP	68.314	0.184	0.0597		HOWLIN_PUBERTAL_MAMMARY_GLAND	26.638	0.184	-0.1168
MCBRYAN_PUBERTAL_BREAST_5_6WK_UP	47.137	0.161	-0.1005			RICKMAN_TUMOR_DIFFERENTIATED_WELL_VS_MODERATELY_UP	80.636	0.17	-0.0783			DAIRKEE_TERT_TARGETS_DN	32.264	0.182	0.1149		GRADE_COLON_AND_RECTAL_CANCER_UP	68.314	0.182	0.0588
CHANG_IMMORTALIZED_BY_HPV31_DN	62.111	0.16	0.0754			STOSSI_RESPONSE_TO_ESTRADIOL	52.461	0.17	-0.0906			BONOME_OVARIAN_CANCER_SURVIVAL_OPTIMAL_DEBULKING	54.414	0.178	-0.0781		HATADA_METHYLATED_IN_LUNG_CANCER_UP	76.111	0.176	-0.0544
GAVIN_FOXP3_TARGETS_CLUSTER_P2	53.115	0.154	0.1184			VERHAAK_AML_WITH_NPM1_MUTATED_UP	30.598	0.17	0.1107			LIU_CMYB_TARGETS_UP	28.572	0.176	-0.1194		HUANG_DASATINIB_RESISTANCE_DN	71.786	0.176	0.1134
MARTORIATI_MDM4_TARGETS_NEUROEPITHELIUM_DN	59.29	0.151	-0.0897			CHIANG_LIVER_CANCER_SUBCLASS_CTNNB1_DN	37.563	0.169	-0.0851			CHANG_IMMORTALIZED_BY_HPV31_DN	62.111	0.164	0.0772		CONCANNON_APOPTOSIS_BY_EPOXOMICIN_DN	30.867	0.17	0.0849
BANDRES_RESPONSE_TO_CARMUSTIN_MGMT_48HR_DN	35.486	0.144	-0.1003			WINTER_HYPOXIA_METAGENE	48.683	0.168	0.0813			LU_EZH2_TARGETS_UP	2.037	0.143	-0.1401		MCBRYAN_PUBERTAL_BREAST_5_6WK_UP	47.137	0.169	-0.1058
SHEDDEN_LUNG_CANCER_GOOD_SURVIVAL_A12	6.764	0.141	0.0759	Luminal subtype, highly overlapped with SMID_BREAST_CANCER_LUMINAL_B_DN		MONNIER_POSTRADIATION_TUMOR_ESCAPE_UP	35.761	0.165	0.0979			FRASOR_RESPONSE_TO_ESTRADIOL_DN	77.02	0.142	-0.0701		VANTVEER_BREAST_CANCER_METASTASIS_DN	56.395	0.167	0.0772
SCHUETZ_BREAST_CANCER_DUCTAL_INVASIVE_DN	48.642	0.136	-0.0976			HUTTMANN_B_CLL_POOR_SURVIVAL_UP	10.601	0.158	0.1064			FARMER_BREAST_CANCER_CLUSTER_6	96.864	0.135	-0.0522		FRASOR_RESPONSE_TO_ESTRADIOL_DN	77.02	0.161	-0.0795
SENGUPTA_NASOPHARYNGEAL_CARCINOMA_UP	37.512	0.133	0.0428	Basal subtype, highly overlapped with DUTERTRE_ESTRADIOL_RESPONSE_24HR_UP		CREIGHTON_ENDOCRINE_THERAPY_RESISTANCE_4	16.452	0.156	-0.1003	ERBB2 and ESR1-related		PEREZ_TP63_TARGETS	11.949	0.128	0.1217		ZHOU_INFLAMMATORY_RESPONSE_LIVE_UP	11.02	0.149	-0.1211
BOCHKIS_FOXA2_TARGETS	5.788	0.133	0.1447			FARMER_BREAST_CANCER_CLUSTER_6	96.864	0.149	-0.0578			MATSUDA_NATURAL_KILLER_DIFFERENTIATION	7.519	0.128	-0.0964		RUTELLA_RESPONSE_TO_HGF_UP	10.059	0.147	-0.1291
SMID_BREAST_CANCER_LUMINAL_A_UP	51.385	0.132	-0.0483	estrogen-related		HOSHIDA_LIVER_CANCER_SUBCLASS_S1	74.761	0.144	0.0528			VANTVEER_BREAST_CANCER_METASTASIS_DN	56.395	0.128	0.0593		SMID_BREAST_CANCER_LUMINAL_A_UP	51.385	0.146	-0.0534
HUTTMANN_B_CLL_POOR_SURVIVAL_UP	10.601	0.13	0.0874			WANG_SMARCE1_TARGETS_UP	7.555	0.143	-0.0851			MCBRYAN_PUBERTAL_BREAST_5_6WK_UP	47.137	0.127	-0.0792		DOANE_BREAST_CANCER_CLASSES_UP	12.76	0.145	-0.1194
DAVICIONI_TARGETS_OF_PAX_FOXO1_FUSIONS_UP	36.669	0.127	-0.0743			SHEPARD_BMYB_MORPHOLINO_DN	28.602	0.14	0.0735			ACEVEDO_NORMAL_TISSUE_ADJACENT_TO_LIVER_TUMOR_DN	46.415	0.125	-0.0467		BOQUEST_STEM_CELL_DN	10.658	0.138	-0.073
WINTER_HYPOXIA_METAGENE	48.683	0.127	0.0613			VANTVEER_BREAST_CANCER_METASTASIS_DN	56.395	0.14	0.0648			BENPORATH_ES_CORE_NINE_overlapped	51.992	0.121	0.0686		BONOME_OVARIAN_CANCER_SURVIVAL_OPTIMAL_DEBULKING	54.414	0.129	-0.0565
MONNIER_POSTRADIATION_TUMOR_ESCAPE_DN	19.683	0.123	-0.0913			BOQUEST_STEM_CELL_DN	10.658	0.138	-0.0734			GAVIN_FOXP3_TARGETS_CLUSTER_P2	53.115	0.118	0.0903		MARTORIATI_MDM4_TARGETS_NEUROEPITHELIUM_DN	59.29	0.126	-0.0751
MANALO_HYPOXIA_UP	8.518	0.122	-0.1257			CROONQUIST_NRAS_VS_STROMAL_STIMULATION_DN	38.142	0.137	0.1012			CHIANG_LIVER_CANCER_SUBCLASS_CTNNB1_DN	37.563	0.11	-0.0556		BRUECKNER_TARGETS_OF_MIRLET7A3_UP	89.474	0.125	-0.0783
LOCKWOOD_AMPLIFIED_IN_LUNG_CANCER	47.865	0.119	0.0688			BENPORATH_ES_CORE_NINE_overlapped	51.992	0.129	0.0732			KOYAMA_SEMA3B_TARGETS_DN	24.534	0.109	-0.0581		LOCKWOOD_AMPLIFIED_IN_LUNG_CANCER	47.865	0.125	0.0718
CHIANG_LIVER_CANCER_SUBCLASS_CTNNB1_DN	37.563	0.119	-0.0599	Luminal subtype, highly overlapped with SMID_BREAST_CANCER_LUMINAL_B_DN		SATO_SILENCED_BY_METHYLATION_IN_PANCREATIC_CANCER_1	25.74	0.127	0.0644			ZHANG_RESPONSE_TO_IKK_INHIBITOR_AND_TNF_UP	5.854	0.106	-0.1081		SHETH_LIVER_CANCER_VS_TXNIP_LOSS_PAM3	79.798	0.121	0.0583
ZHOU_INFLAMMATORY_RESPONSE_LIVE_UP	11.02	0.112	-0.0912			YU_MYC_TARGETS_UP	13.279	0.126	0.1112			PEDRIOLI_MIR31_TARGETS_UP	71.892	0.104	0.046		RICKMAN_TUMOR_DIFFERENTIATED_WELL_VS_MODERATELY_UP	80.636	0.118	-0.0541
MIYAGAWA_TARGETS_OF_EWSR1_ETS_FUSIONS_DN	21.604	0.112	-0.0883			LI_WILMS_TUMOR_VS_FETAL_KIDNEY_1_UP	85.735	0.125	-0.0549			WANG_METASTASIS_OF_BREAST_CANCER_ESR1_UP	28.678	0.101	0.0981		ACEVEDO_NORMAL_TISSUE_ADJACENT_TO_LIVER_TUMOR_DN	46.415	0.118	-0.044
SATO_SILENCED_BY_METHYLATION_IN_PANCREATIC_CANCER_1	25.74	0.109	0.0554			RUTELLA_RESPONSE_TO_HGF_UP	10.059	0.122	-0.1068			BROWNE_HCMV_INFECTION_14HR_UP	27.054	0.101	0.0984		HUTTMANN_B_CLL_POOR_SURVIVAL_UP	10.601	0.114	0.0768
KYNG_WERNER_SYNDROM_AND_NORMAL_AGING_DN	52.558	0.107	-0.0622			FURUKAWA_DUSP6_TARGETS_PCI35_UP	31.773	0.117	0.074			SCHUETZ_BREAST_CANCER_DUCTAL_INVASIVE_DN	48.642	0.1	-0.0715		MONNIER_POSTRADIATION_TUMOR_ESCAPE_UP	35.761	0.112	0.0661
BOSCO_TH1_CYTOTOXIC_MODULE	41.199	0.103	0.0631			TORCHIA_TARGETS_OF_EWSR1_FLI1_FUSION_UP	72.249	0.117	-0.0493			AMIT_SERUM_RESPONSE_240_MCF10A	11.575	0.097	0.1027		BROWNE_HCMV_INFECTION_48HR_UP	30.429	0.111	-0.0796
SHETH_LIVER_CANCER_VS_TXNIP_LOSS_PAM3	79.798	0.097	0.047			DAIRKEE_TERT_TARGETS_DN	32.264	0.116	0.0731			RICKMAN_HEAD_AND_NECK_CANCER_C	3.871	0.095	0.1084		DEURIG_T_CELL_PROLYMPHOCYTIC_LEUKEMIA_UP	14.328	0.108	0.0654
MATSUDA_NATURAL_KILLER_DIFFERENTIATION	7.519	0.096	-0.0721			BURTON_ADIPOGENESIS_6	58.92	0.115	-0.064			RICKMAN_HEAD_AND_NECK_CANCER_A	35.049	0.087	0.0596		THUM_SYSTOLIC_HEART_FAILURE_UP	3.616	0.099	-0.0966
NAKAMURA_TUMOR_ZONE_PERIPHERAL_VS_CENTRAL_UP	15.355	0.095	-0.0825			GRADE_COLON_AND_RECTAL_CANCER_UP	68.314	0.115	0.0373			BOCHKIS_FOXA2_TARGETS	5.788	0.086	0.0942		LIM_MAMMARY_LUMINAL_MATURE_UP	98.065	0.099	-0.0332
BENPORATH_ES_CORE_NINE_overlapped	51.992	0.095	0.0543	Basal subtype, ER negative		SHETH_LIVER_CANCER_VS_TXNIP_LOSS_PAM3	79.798	0.111	0.0535			FARMER_BREAST_CANCER_BASAL_VS_LULMINAL	90.606	0.085	0.0211		KYNG_WERNER_SYNDROM_AND_NORMAL_AGING_DN	52.558	0.099	-0.0575
FARMER_BREAST_CANCER_CLUSTER_6	96.864	0.092	-0.0357	Lunimal subtype		MATZUK_MALE_REPRODUCTION_SERTOLI	13.322	0.107	-0.1239			HOWLIN_PUBERTAL_MAMMARY_GLAND	26.638	0.084	-0.0533		BAELDE_DIABETIC_NEPHROPATHY_DN	11.688	0.098	0.0693
LIM_MAMMARY_LUMINAL_MATURE_UP	98.065	0.089	-0.0299	Luminal subtype, highly overlapped with SMID_BREAST_CANCER_LUMINAL_B_DN		VERHAAK_GLIOBLASTOMA_CLASSICAL	29.06	0.105	0.0977								CHYLA_CBFA2T3_TARGETS_DN	50.952	0.097	-0.0411
LEE_LIVER_CANCER_MYC_TGFA_UP	0.414	0.088	-0.1308			ZHOU_INFLAMMATORY_RESPONSE_LIVE_UP	11.02	0.103	-0.084								KIM_WT1_TARGETS_UP	12.408	0.092	-0.1025
VERHAAK_GLIOBLASTOMA_CLASSICAL	29.06	0.087	0.0814			BANDRES_RESPONSE_TO_CARMUSTIN_MGMT_48HR_DN	35.486	0.103	-0.0715								DAIRKEE_TERT_TARGETS_DN	32.264	0.09	0.0569
SMID_BREAST_CANCER_RELAPSE_IN_LUNG_DN	29.356	0.087	-0.0376	Luminal subtype, highly overlapped with SMID_BREAST_CANCER_LUMINAL_B_DN		THEILGAARD_NEUTROPHIL_AT_SKIN_WOUND_DN	6.052	0.102	-0.1022								SMID_BREAST_CANCER_ERBB2_UP	70.262	0.086	-0.026
BROWN_MYELOID_CELL_DEVELOPMENT_UP	0.705	0.085	0.1368			BRUECKNER_TARGETS_OF_MIRLET7A3_UP	89.474	0.1	-0.0624								SHEDDEN_LUNG_CANCER_GOOD_SURVIVAL_A12	6.764	0.084	0.0455
WANG_CISPLATIN_RESPONSE_AND_XPC_UP	15.877	0.084	0.0652			SENGUPTA_NASOPHARYNGEAL_CARCINOMA_UP	37.512	0.099	0.0318
KONDO_EZH2_TARGETS	25.299	0.084	-0.078	estrogen-related, highly overlapped with GOZGIT_ESR1_TARGETS_DN		MIYAGAWA_TARGETS_OF_EWSR1_ETS_FUSIONS_DN	21.604	0.095	-0.0747
WELCSH_BRCA1_TARGETS_DN	15.805	0.083	0.0966	estrogen-related		PENG_LEUCINE_DEPRIVATION_UP	46.938	0.092	-0.0703
						WANG_CISPLATIN_RESPONSE_AND_XPC_UP	15.877	0.091	0.0708
						BOSCO_TH1_CYTOTOXIC_MODULE	41.199	0.09	0.0551
						RICKMAN_HEAD_AND_NECK_CANCER_C	3.871	0.082	0.0938
						ZHANG_RESPONSE_TO_IKK_INHIBITOR_AND_TNF_UP	5.854	0.077	-0.0783
						BROWNE_HCMV_INFECTION_14HR_UP	27.054	0.076	0.0747
						BROWNE_HCMV_INFECTION_6HR_DN	45.649	0.076	-0.0738
						KOYAMA_SEMA3B_TARGETS_DN	24.534	0.076	-0.0404
						LI_LUNG_CANCER	18.383	0.075	0.0766
						PECE_MAMMARY_STEM_CELL_UP	6.39	0.074	0.074
						DAVICIONI_TARGETS_OF_PAX_FOXO1_FUSIONS_UP	36.669	0.073	-0.0429
Table S1E. Gene set associated with Down-superset 1						Table S1F. Gene set associated with Down-superset 2						Table S1G. Gene set associated with Down-superset 3
Gene Set Terms	MWW_Pscore	gsScore	Weight			Gene Set Terms	MWW_Pscore	gsScore	Weight			Gene Set Terms	MWW_Pscore	gsScore	Weight
PEDERSEN_METASTASIS_BY_ERBB2_ISOFORM_7	92.578	0.997	0.1656			PEDERSEN_METASTASIS_BY_ERBB2_ISOFORM_7	92.578	1.305	0.2168			VANTVEER_BREAST_CANCER_ESR1_DN	80.186	0.863	-0.1968
VANTVEER_BREAST_CANCER_ESR1_DN	80.186	0.811	-0.1849			CUI_TCF21_TARGETS_2_UP	81.999	0.768	-0.1553			PEDERSEN_METASTASIS_BY_ERBB2_ISOFORM_7	92.578	0.627	0.1041
LEI_MYB_TARGETS	55.903	0.8	0.2014			VANTVEER_BREAST_CANCER_ESR1_DN	80.186	0.649	-0.1481			DOANE_BREAST_CANCER_ESR1_DN	87.537	0.602	-0.1067
DOANE_BREAST_CANCER_ESR1_DN	87.537	0.644	-0.1141			LIM_MAMMARY_LUMINAL_MATURE_UP	98.065	0.491	0.1647			FARMER_BREAST_CANCER_BASAL_VS_LULMINAL	90.606	0.481	-0.1192
CUI_TCF21_TARGETS_2_UP	81.999	0.511	-0.1033			GRADE_COLON_AND_RECTAL_CANCER_UP	68.314	0.312	-0.1011			HATADA_METHYLATED_IN_LUNG_CANCER_UP	76.111	0.45	0.1388
ACEVEDO_NORMAL_TISSUE_ADJACENT_TO_LIVER_TUMOR_DN	46.415	0.34	0.1272			HATADA_METHYLATED_IN_LUNG_CANCER_UP	76.111	0.305	0.0941			LEI_MYB_TARGETS	55.903	0.392	0.0987
DELACROIX_RARG_BOUND_MEF	55.442	0.336	0.1406			FARMER_BREAST_CANCER_CLUSTER_6	96.864	0.294	0.1139			GRADE_COLON_AND_RECTAL_CANCER_UP	68.314	0.343	-0.1111
SENGUPTA_NASOPHARYNGEAL_CARCINOMA_UP	37.512	0.23	-0.074			MOREAUX_MULTIPLE_MYELOMA_BY_TACI_UP	88.073	0.276	0.0784			CUI_TCF21_TARGETS_2_UP	81.999	0.328	-0.0662
FRASOR_RESPONSE_TO_ESTRADIOL_DN	77.02	0.218	0.1079			LEI_MYB_TARGETS	55.903	0.273	0.0687			ENK_UV_RESPONSE_KERATINOCYTE_DN	10.239	0.315	0.1748
HATADA_METHYLATED_IN_LUNG_CANCER_UP	76.111	0.215	0.0663			MCBRYAN_PUBERTAL_BREAST_5_6WK_UP	47.137	0.253	0.1582			PEDRIOLI_MIR31_TARGETS_UP	71.892	0.277	-0.1228
SMID_BREAST_CANCER_LUMINAL_A_UP	51.385	0.211	0.0771			VANTVEER_BREAST_CANCER_METASTASIS_DN	56.395	0.25	-0.1156			DELACROIX_RARG_BOUND_MEF	55.442	0.252	0.1055
FOSTER_KDM1A_TARGETS_UP	62.021	0.188	0.0909			FOSTER_KDM1A_TARGETS_UP	62.021	0.236	0.1144			KOYAMA_SEMA3B_TARGETS_DN	24.534	0.221	0.1181
SHEDDEN_LUNG_CANCER_GOOD_SURVIVAL_A12	6.764	0.178	-0.0964			STEIN_ESR1_TARGETS	67.53	0.23	-0.092			MATSUDA_NATURAL_KILLER_DIFFERENTIATION	7.519	0.206	0.155
SWEET_LUNG_CANCER_KRAS_UP	6.548	0.178	0.1382			LI_WILMS_TUMOR_VS_FETAL_KIDNEY_1_UP	85.735	0.198	0.0866			CAIRO_LIVER_DEVELOPMENT_UP	31.661	0.196	0.1548
KOYAMA_SEMA3B_TARGETS_DN	24.534	0.176	0.0938			KUMAR_PATHOGEN_LOAD_BY_MACROPHAGES	51.202	0.183	0.1019			SHEPARD_BMYB_MORPHOLINO_DN	28.602	0.186	-0.0977
BOQUEST_STEM_CELL_DN	10.658	0.172	0.0912			SATO_SILENCED_BY_METHYLATION_IN_PANCREATIC_CANCER_1	25.74	0.18	-0.0911			BONOME_OVARIAN_CANCER_SURVIVAL_OPTIMAL_DEBULKING	54.414	0.185	0.0812
PEDRIOLI_MIR31_TARGETS_UP	71.892	0.171	-0.0758			ENK_UV_RESPONSE_KERATINOCYTE_DN	10.239	0.168	0.0933			PEDERSEN_METASTASIS_BY_ERBB2_ISOFORM_4	51.358	0.181	0.098
GRADE_COLON_AND_RECTAL_CANCER_UP	68.314	0.169	-0.0546			TORCHIA_TARGETS_OF_EWSR1_FLI1_FUSION_UP	72.249	0.167	0.0706			MCBRYAN_PUBERTAL_BREAST_5_6WK_UP	47.137	0.177	0.1108
VERHAAK_AML_WITH_NPM1_MUTATED_UP	30.598	0.167	-0.1085			MONNIER_POSTRADIATION_TUMOR_ESCAPE_DN	19.683	0.161	0.1193			BERNARD_PPAPDC1B_TARGETS_DN	88.41	0.177	0.0808
CHANG_IMMORTALIZED_BY_HPV31_DN	62.111	0.165	-0.0777			PEDRIOLI_MIR31_TARGETS_UP	71.892	0.157	-0.0698			FOSTER_KDM1A_TARGETS_UP	62.021	0.176	0.0854
SABATES_COLORECTAL_ADENOMA_UP	6.711	0.162	-0.1476			STOSSI_RESPONSE_TO_ESTRADIOL	52.461	0.155	0.0824			DURCHDEWALD_SKIN_CARCINOGENESIS_DN	8.04	0.173	0.1465
HOWLIN_PUBERTAL_MAMMARY_GLAND	26.638	0.155	0.0982			CHIANG_LIVER_CANCER_SUBCLASS_CTNNB1_DN	37.563	0.15	0.0755			CHYLA_CBFA2T3_TARGETS_DN	50.952	0.164	0.0695
WANG_SMARCE1_TARGETS_DN	13.789	0.15	-0.1293			FARMER_BREAST_CANCER_BASAL_VS_LULMINAL	90.606	0.139	-0.0345			LI_WILMS_TUMOR_VS_FETAL_KIDNEY_1_UP	85.735	0.161	0.0705
SMID_BREAST_CANCER_ERBB2_UP	70.262	0.147	0.0446			BERNARD_PPAPDC1B_TARGETS_DN	88.41	0.136	0.062			DOUGLAS_BMI1_TARGETS_DN	18.273	0.152	0.1085
PEDERSEN_METASTASIS_BY_ERBB2_ISOFORM_4	51.358	0.145	0.0785			MONNIER_POSTRADIATION_TUMOR_ESCAPE_UP	35.761	0.133	-0.0787			BERENJENO_TRANSFORMED_BY_RHOA_DN	23.367	0.152	0.0818
VANTVEER_BREAST_CANCER_METASTASIS_DN	56.395	0.144	-0.0667			BROWNE_HCMV_INFECTION_48HR_UP	30.429	0.13	0.0931			MIKKELSEN_MCV6_HCP_WITH_H3K27ME3	52	0.148	-0.0632
WINTER_HYPOXIA_METAGENE	48.683	0.143	-0.069			MIKKELSEN_MCV6_HCP_WITH_H3K27ME3	52	0.13	-0.0555			KYNG_WERNER_SYNDROM_AND_NORMAL_AGING_DN	52.558	0.145	0.0846
LU_EZH2_TARGETS_UP	2.037	0.139	0.1359			CREIGHTON_ENDOCRINE_THERAPY_RESISTANCE_4	16.452	0.126	0.0807			HOSHIDA_LIVER_CANCER_SUBCLASS_S1	74.761	0.14	-0.0514
SHEPARD_BMYB_MORPHOLINO_DN	28.602	0.135	-0.071			DELACROIX_RARG_BOUND_MEF	55.442	0.126	0.0526			SHEDDEN_LUNG_CANCER_GOOD_SURVIVAL_A12	6.764	0.135	-0.073
LI_WILMS_TUMOR_VS_FETAL_KIDNEY_1_UP	85.735	0.134	0.0587			YANG_BREAST_CANCER_ESR1_DN	71.886	0.125	-0.0563			YANG_BREAST_CANCER_ESR1_DN	71.886	0.134	-0.0602
FARMER_BREAST_CANCER_CLUSTER_6	96.864	0.132	0.0513			CHYLA_CBFA2T3_TARGETS_DN	50.952	0.124	0.0524			VANTVEER_BREAST_CANCER_METASTASIS_DN	56.395	0.132	-0.0612
SCHUETZ_BREAST_CANCER_DUCTAL_INVASIVE_DN	48.642	0.131	0.0939			CROONQUIST_NRAS_VS_STROMAL_STIMULATION_DN	38.142	0.123	-0.0913			RUTELLA_RESPONSE_TO_HGF_UP	10.059	0.132	0.1158
ACEVEDO_FGFR1_TARGETS_IN_PROSTATE_CANCER_MODEL_UP	1.519	0.128	0.1634			MARTENS_BOUND_BY_PML_RARA_FUSION	40.983	0.121	-0.0637			WANG_SMARCE1_TARGETS_DN	13.789	0.131	-0.1132
PECE_MAMMARY_STEM_CELL_UP	6.39	0.123	-0.1227			ACEVEDO_NORMAL_TISSUE_ADJACENT_TO_LIVER_TUMOR_DN	46.415	0.115	0.043			NIKOLSKY_BREAST_CANCER_20Q12_Q13_AMPLICON	1.385	0.128	0.1607
BROWNE_HCMV_INFECTION_6HR_UP	14.403	0.113	0.0984			PECE_MAMMARY_STEM_CELL_UP	6.39	0.114	-0.113			SMID_BREAST_CANCER_LUMINAL_A_UP	51.385	0.125	0.0458
BURTON_ADIPOGENESIS_6	58.92	0.113	0.0627			BANDRES_RESPONSE_TO_CARMUSTIN_MGMT_48HR_DN	35.486	0.112	0.0775			MONNIER_POSTRADIATION_TUMOR_ESCAPE_DN	19.683	0.123	0.0915
RICKMAN_TUMOR_DIFFERENTIATED_WELL_VS_MODERATELY_UP	80.636	0.111	0.0508			WANG_CISPLATIN_RESPONSE_AND_XPC_UP	15.877	0.107	-0.0832			THUM_SYSTOLIC_HEART_FAILURE_UP	3.616	0.123	0.12
RICKMAN_HEAD_AND_NECK_CANCER_A	35.049	0.106	-0.0727			SCHUETZ_BREAST_CANCER_DUCTAL_INVASIVE_DN	48.642	0.104	0.0745			LIM_MAMMARY_LUMINAL_MATURE_UP	98.065	0.121	0.0407
BERENJENO_TRANSFORMED_BY_RHOA_DN	23.367	0.101	0.0541			JISON_SICKLE_CELL_DISEASE_DN	43.659	0.103	-0.0689			RICKMAN_TUMOR_DIFFERENTIATED_WELL_VS_MODERATELY_UP	80.636	0.119	0.0547
QI_PLASMACYTOMA_DN	15.176	0.095	0.0869			HOSHIDA_LIVER_CANCER_SUBCLASS_S1	74.761	0.102	-0.0374			MOREAUX_MULTIPLE_MYELOMA_BY_TACI_UP	88.073	0.114	0.0325
GAVIN_FOXP3_TARGETS_CLUSTER_P3	18.149	0.093	0.101			RICKMAN_HEAD_AND_NECK_CANCER_A	35.049	0.101	-0.0696			HUANG_GATA2_TARGETS_UP	27.162	0.113	-0.1095
LI_LUNG_CANCER	18.383	0.092	-0.0933			BOYLAN_MULTIPLE_MYELOMA_C_D_DN	16.552	0.1	0.0761			CROMER_TUMORIGENESIS_DN	37.691	0.111	0.0601
MONNIER_POSTRADIATION_TUMOR_ESCAPE_UP	35.761	0.09	-0.0535			LOCKWOOD_AMPLIFIED_IN_LUNG_CANCER	47.865	0.098	-0.0563			PICCALUGA_ANGIOIMMUNOBLASTIC_LYMPHOMA_DN	5.255	0.104	0.1485
BAELDE_DIABETIC_NEPHROPATHY_DN	11.688	0.09	-0.0635			CAIRO_LIVER_DEVELOPMENT_UP	31.661	0.093	0.0737			CHIANG_LIVER_CANCER_SUBCLASS_CTNNB1_DN	37.563	0.103	0.0522
LIM_MAMMARY_LUMINAL_MATURE_UP	98.065	0.089	0.03			RUTELLA_RESPONSE_TO_HGF_UP	10.059	0.092	0.0808			GAVIN_FOXP3_TARGETS_CLUSTER_P2	53.115	0.102	-0.0783
LEE_DIFFERENTIATING_T_LYMPHOCYTE	1.283	0.088	-0.0927			BAELDE_DIABETIC_NEPHROPATHY_DN	11.688	0.091	-0.0645			YU_MYC_TARGETS_UP	13.279	0.098	-0.0863
												FARMER_BREAST_CANCER_CLUSTER_6	96.864	0.097	0.0376
												NAKAMURA_TUMOR_ZONE_PERIPHERAL_VS_CENTRAL_UP	15.355	0.094	0.0813
												PASQUALUCCI_LYMPHOMA_BY_GC_STAGE_UP	2.275	0.088	-0.1353
