# Supplementary material for: GSAE: an autoencoder with embedded gene-set nodes for genomics functional characterization
Source: BMC Syst Biol. 2018 Dec 21;12(Suppl 8):142. doi: 10.1186/s12918-018-0642-2 (PMC6302374; doi:10.1186/s12918-018-0642-2)
Supplement: Supplementary file 3 — Table S2. Top 20 gene sets of the six prognostic significant supersets in LUAD survival analysis. (XLSX 15 kb) [file 12918_2018_642_MOESM3_ESM.xlsx]

## Sheet: Sheet 1
Table S2A. Top 20 gene sets associated with superset rank 1 in prognostic significance					Table S2B. Top 20 gene sets associated with superset rank 2 in prognostic significance					Table S2C. Top 20 gene sets associated with superset rank 3 in prognostic significance
Gene Set Terms	logrank_pVal	gsScore	Weight		Gene Set Terms	logrank_pVal	gsScore	Weight		Gene Set Terms	logrank_pVal	gsScore	Weight
CUI_TCF21_TARGETS_2_UP	0.00013	0.44645	-0.211		OSMAN_BLADDER_CANCER_DN	0.40611	0.31815	-0.1736		GINESTIER_BREAST_CANCER_ZNF217_AMPLIFIED_DN	0.95065	2.15282	0.3853
RICKMAN_TUMOR_DIFFERENTIATED_WELL_VS_POORLY_DN	0.00202	0.25403	-0.2012		SWEET_LUNG_CANCER_KRAS_UP	0.27621	0.3097	0.1621		MARTENS_BOUND_BY_PML_RARA_FUSION	0.00967	0.38155	0.1362
GROSS_HYPOXIA_VIA_ELK3_UP	0.00052	0.2453	0.1154		SERVITJA_ISLET_HNF1A_TARGETS_UP	0.22142	0.25691	0.1552		RHEIN_ALL_GLUCOCORTICOID_THERAPY_DN	0.01542	0.3005	-0.1491
KAAB_HEART_ATRIUM_VS_VENTRICLE_DN	0.00051	0.19406	0.1445		ZHANG_BREAST_CANCER_PROGENITORS_UP	0.02483	0.23208	0.0881		SHEDDEN_LUNG_CANCER_GOOD_SURVIVAL_A12	0.16476	0.28568	0.1313
MARTINEZ_RESPONSE_TO_TRABECTEDIN_DN	0.00149	0.18262	0.1068		WANG_SMARCE1_TARGETS_UP	0.07517	0.216	0.1016		MCCABE_BOUND_BY_HOXC6	0.04912	0.17334	0.1258
MITSIADES_RESPONSE_TO_APLIDIN_UP	0.28633	0.15854	-0.1707		MONNIER_POSTRADIATION_TUMOR_ESCAPE_DN	0.00576	0.21059	-0.1493		GRAESSMANN_APOPTOSIS_BY_SERUM_DEPRIVATION_DN	0.05957	0.16319	0.106
KIM_WT1_TARGETS_DN	0.0064	0.14617	0.0814		GROSS_HYPOXIA_VIA_ELK3_UP	0.00052	0.17885	0.1113		MARTINEZ_RESPONSE_TO_TRABECTEDIN_DN	0.00149	0.13043	-0.1191
ENK_UV_RESPONSE_EPIDERMIS_UP	1e-05	0.14269	0.0768		MARTENS_BOUND_BY_PML_RARA_FUSION	0.00967	0.17708	-0.1428		PHONG_TNF_RESPONSE_NOT_VIA_P38	0.09721	0.11006	0.0992
SENESE_HDAC1_TARGETS_DN	0.82846	0.13797	-0.1616		WILCOX_RESPONSE_TO_PROGESTERONE_DN	0.00752	0.1672	0.1208		LU_EZH2_TARGETS_UP	0.51638	0.08808	0.1527
SENGUPTA_NASOPHARYNGEAL_CARCINOMA_WITH_LMP1_UP	0.1411	0.12907	-0.1301		RHEIN_ALL_GLUCOCORTICOID_THERAPY_DN	0.01542	0.15688	0.0731		FLECHNER_BIOPSY_KIDNEY_TRANSPLANT_REJECTED_VS_OK_UP	0.07082	0.08585	0.1163
YANG_BCL3_TARGETS_UP	0.02994	0.12626	0.1633		JAATINEN_HEMATOPOIETIC_STEM_CELL_UP	0.02756	0.15323	0.1095		BROWNE_HCMV_INFECTION_4HR_DN	0.62033	0.08568	0.101
GINESTIER_BREAST_CANCER_ZNF217_AMPLIFIED_DN	0.95065	0.12393	0.1317		GINESTIER_BREAST_CANCER_ZNF217_AMPLIFIED_DN	0.95065	0.1354	-0.0735		HIRSCH_CELLULAR_TRANSFORMATION_SIGNATURE_UP	0.03651	0.08498	0.1417
CONCANNON_APOPTOSIS_BY_EPOXOMICIN_DN	0.02644	0.11244	0.1474		MARTINEZ_RESPONSE_TO_TRABECTEDIN_DN	0.00149	0.11389	0.0606		BERTUCCI_MEDULLARY_VS_DUCTAL_BREAST_CANCER_UP	0.6391	0.08225	0.135
SPIELMAN_LYMPHOBLAST_EUROPEAN_VS_ASIAN_UP	0.00481	0.11028	-0.0507		GRADE_COLON_AND_RECTAL_CANCER_UP	0.00533	0.11164	0.1101		LEE_DIFFERENTIATING_T_LYMPHOCYTE	0.03206	0.07992	0.0722
RHEIN_ALL_GLUCOCORTICOID_THERAPY_DN	0.01542	0.10714	0.0508		ZHOU_INFLAMMATORY_RESPONSE_LIVE_UP	0.03463	0.10779	-0.0717		YANG_BCL3_TARGETS_UP	0.02994	0.07607	0.1132
PHONG_TNF_RESPONSE_NOT_VIA_P38	0.09721	0.0988	0.1346		MONNIER_POSTRADIATION_TUMOR_ESCAPE_UP	0.0726	0.10204	-0.0972		GRADE_COLON_AND_RECTAL_CANCER_UP	0.00533	0.07546	-0.0763
JAATINEN_HEMATOPOIETIC_STEM_CELL_UP	0.02756	0.09079	0.0559		SENGUPTA_NASOPHARYNGEAL_CARCINOMA_WITH_LMP1_UP	0.1411	0.09846	-0.0788		SWEET_LUNG_CANCER_KRAS_UP	0.27621	0.07522	-0.0869
RUTELLA_RESPONSE_TO_HGF_UP	0.72171	0.09059	-0.1047		BERTUCCI_MEDULLARY_VS_DUCTAL_BREAST_CANCER_UP	0.6391	0.09779	0.1052		OHGUCHI_LIVER_HNF4A_TARGETS_DN	0.03462	0.0752	-0.1049
SMID_BREAST_CANCER_LUMINAL_A_UP	0.19615	0.08193	-0.1291		MULLIGHAN_MLL_SIGNATURE_2_UP	0.03726	0.0973	-0.1569		BLALOCK_ALZHEIMERS_DISEASE_INCIPIENT_UP	0.7863	0.07196	-0.1369
FOSTER_KDM1A_TARGETS_UP	0.02619	0.0817	-0.0991		YAGI_AML_WITH_T_8_21_TRANSLOCATION	0.01479	0.09724	0.0874		MULLIGHAN_MLL_SIGNATURE_2_UP	0.03726	0.07078	0.0351
Table S2D. Top 20 gene sets associated with superset rank 4 in prognostic significance					Table S2E. Top 20 gene sets associated with superset rank 5 in prognostic significance					Table S2F. Top 20 gene sets associated with superset rank 6 in prognostic significance
Gene Set Terms	logrank_pVal	gsScore	Weight		Gene Set Terms	logrank_pVal	gsScore	Weight		Gene Set Terms	logrank_pVal	gsScore	Weight
SWEET_LUNG_CANCER_KRAS_DN	0.73035	0.7804	-0.1848		SWEET_LUNG_CANCER_KRAS_DN	0.73035	0.92475	-0.1784		YAGI_AML_WITH_T_8_21_TRANSLOCATION	0.01479	0.28652	0.1319
ZHANG_BREAST_CANCER_PROGENITORS_UP	0.02483	0.25567	0.0961		BOCHKIS_FOXA2_TARGETS	0.88942	0.24322	-0.137		ZHOU_INFLAMMATORY_RESPONSE_LIVE_UP	0.03463	0.23328	-0.1271
ROZANOV_MMP14_TARGETS_UP	0.1038	0.1606	0.1033		KINSEY_TARGETS_OF_EWSR1_FLII_FUSION_DN	0.00614	0.22181	-0.1781		CHYLA_CBFA2T3_TARGETS_UP	0.09493	0.21733	-0.0891
MONNIER_POSTRADIATION_TUMOR_ESCAPE_DN	0.00576	0.15684	-0.1167		ACEVEDO_FGFR1_TARGETS_IN_PROSTATE_CANCER_MODEL_DN	0.09877	0.20415	0.1227		KIM_WT1_TARGETS_DN	0.0064	0.1753	0.0542
ACEVEDO_FGFR1_TARGETS_IN_PROSTATE_CANCER_MODEL_DN	0.09877	0.15426	0.1144		YAGI_AML_WITH_T_8_21_TRANSLOCATION	0.01479	0.17408	0.0899		SENGUPTA_NASOPHARYNGEAL_CARCINOMA_WITH_LMP1_UP	0.1411	0.16134	-0.1009
YOSHIMURA_MAPK8_TARGETS_DN	0.01945	0.14969	-0.1263		MULLIGHAN_MLL_SIGNATURE_2_UP	0.03726	0.16626	-0.1128		SWEET_LUNG_CANCER_KRAS_UP	0.27621	0.15616	-0.0948
DELYS_THYROID_CANCER_DN	0.00652	0.12488	-0.0792		MATTIOLI_MGUS_VS_PCL	0.06885	0.1589	0.1438		YOSHIMURA_MAPK8_TARGETS_DN	0.01945	0.15453	-0.108
SWEET_LUNG_CANCER_KRAS_UP	0.27621	0.12216	0.1405		MARTENS_BOUND_BY_PML_RARA_FUSION	0.00967	0.14873	-0.0715		DEURIG_T_CELL_PROLYMPHOCYTIC_LEUKEMIA_DN	0.38828	0.13273	-0.104
OSWALD_HEMATOPOIETIC_STEM_CELL_IN_COLLAGEN_GEL_DN	0.01318	0.10089	0.1198		SHEDDEN_LUNG_CANCER_GOOD_SURVIVAL_A12	0.16476	0.14673	-0.0838		LI_AMPLIFIED_IN_LUNG_CANCER	0.01354	0.12764	0.1255
GROSS_HYPOXIA_VIA_ELK3_UP	0.00052	0.09976	0.0578		BERTUCCI_MEDULLARY_VS_DUCTAL_BREAST_CANCER_DN	0.58646	0.14355	-0.1072		ENK_UV_RESPONSE_EPIDERMIS_UP	1e-05	0.11766	0.0668
WATTEL_AUTONOMOUS_THYROID_ADENOMA_UP	0.1555	0.09594	-0.0891		POOLA_INVASIVE_BREAST_CANCER_DN	0.06255	0.12831	-0.0899		CONCANNON_APOPTOSIS_BY_EPOXOMICIN_DN	0.02644	0.11487	0.0995
VERHAAK_GLIOBLASTOMA_MESENCHYMAL	0.73144	0.09451	0.1134		ROZANOV_MMP14_TARGETS_UP	0.1038	0.11984	0.0904		SCHLOSSER_SERUM_RESPONSE_AUGMENTED_BY_MYC	0.05127	0.11353	0.1344
PHONG_TNF_RESPONSE_NOT_VIA_P38	0.09721	0.09251	-0.1212		PETROVA_ENDOTHELIUM_LYMPHATIC_VS_BLOOD_DN	0.00639	0.11729	0.142		BOCHKIS_FOXA2_TARGETS	0.88942	0.11203	-0.0808
RUTELLA_RESPONSE_TO_HGF_UP	0.72171	0.09122	-0.0554		MARTINEZ_RESPONSE_TO_TRABECTEDIN_DN	0.00149	0.11457	0.0596		SERVITJA_LIVER_HNF1A_TARGETS_DN	0.01706	0.10731	0.1193
IWANAGA_CARCINOGENESIS_BY_KRAS_PTEN_UP	0.02494	0.08964	0.088		CONCANNON_APOPTOSIS_BY_EPOXOMICIN_DN	0.02644	0.11052	0.0912		POOLA_INVASIVE_BREAST_CANCER_DN	0.06255	0.10565	-0.1041
WIERENGA_STAT5A_TARGETS_UP	0.00738	0.08691	0.1166		VERHAAK_GLIOBLASTOMA_MESENCHYMAL	0.73144	0.10702	0.1388		JAATINEN_HEMATOPOIETIC_STEM_CELL_UP	0.02756	0.09379	0.08
KAAB_HEART_ATRIUM_VS_VENTRICLE_DN	0.00051	0.08606	0.0681		ENK_UV_RESPONSE_EPIDERMIS_UP	1e-05	0.10462	0.0559		KOYAMA_SEMA3B_TARGETS_DN	0.04496	0.09356	-0.1377
DURAND_STROMA_S_UP	0.07261	0.08109	0.0663		CHYLA_CBFA2T3_TARGETS_UP	0.09493	0.10381	-0.0629		MCBRYAN_PUBERTAL_BREAST_4_5WK_UP	0.03308	0.09242	-0.1017
SMIRNOV_RESPONSE_TO_IR_6HR_DN	0.00024	0.07522	-0.0906		ZHOU_INFLAMMATORY_RESPONSE_LIVE_DN	0.01608	0.10046	0.1361		ZHOU_INFLAMMATORY_RESPONSE_LIVE_DN	0.01608	0.09194	0.1018
MOOTHA_MITOCHONDRIA	0.07352	0.06753	0.1062		NAKAYAMA_SOFT_TISSUE_TUMORS_PCA2_DN	0.03789	0.09976	-0.0813		OSMAN_BLADDER_CANCER_UP	0.1315	0.08795	-0.1251
